# Supplementary material for: Analysis of Transcription Factor Network Underlying 3T3-L1 Adipocyte Differentiation
Source: PLoS One. 2014 Jul 30;9(7):e100177. doi: 10.1371/journal.pone.0100177 (PMC4116336; doi:10.1371/journal.pone.0100177)
Supplement: Dataset S1 — Fold change (RLU/h/RFU) in the activation of different TF during adipocyte differentiation and maintenance. RLU/h/RFU values were determined by normalizing the RLU/h/RFU at each time point to the corresponding value at the start of differentiation (i.e., day 0). Data are from two independent experiments and represent mean ± SD. *: p<0.05. (XLSX) [file pone.0100177.s009.xlsx]

## Sheet: S1
Fold of RLU/h/RFU
Day	PPARγ		Average	Stdev	SREBP-1c		Average	Stdev
0	1	1	1	0	1	1	1	0
1	3.59193	3.32334	3.45763	0.189924	2.32874	2.64873	2.48874	0.226265
3	2.90476	2.43448	2.66962	0.332539	1.61323	1.65919	1.63621	0.0324987
5	2.169	2.08329	2.12614	0.0606057	0.909539	0.863395	0.886467	0.032629
7	2.85661	2.26129	2.55895	0.420958	0.971748	0.893778	0.932763	0.0551333
9	2.63458	2.64156	2.63807	0.00493333	0.814645	0.785246	0.799946	0.0207883
11	2.53153	2.4786	2.50507	0.0374295	0.677319	0.68788	0.6826	0.00746757
13	2.096	1.85694	1.97647	0.169037	0.66491	0.749381	0.707145	0.0597299
15	1.38682	1.48768	1.43725	0.0713184	0.624382	0.635066	0.629724	0.00755479
17	1.35643	1.51193	1.43418	0.109955	0.672152	0.654082	0.663117	0.0127768
Day	C/EBP		Average	Stdev	CREB		Average	Stdev
0	1	1	1	0	1	1	1	0
1	3.39267	3.513	3.45283	0.0850859	11.771	13.3422	12.5566	1.11097
3	2.11357	2.14142	2.1275	0.0196935	3.3404	3.62773	3.48406	0.203174
5	1.51789	1.47696	1.49742	0.0289409	1.52632	1.68149	1.60391	0.109724
7	0.856737	0.840689	0.848713	0.0113476	0.574637	0.530549	0.552593	0.0311751
9	0.44754	0.538188	0.492864	0.0640979	0.448994	0.404888	0.426941	0.0311879
11	0.315961	0.36805	0.342006	0.0368326	0.182505	0.174375	0.17844	0.00574867
13	0.290257	0.3445	0.317379	0.038356	0.145196	0.151109	0.148152	0.00418074
15	0.299309	0.348949	0.324129	0.0351007	0.131126	0.141749	0.136437	0.00751115
17	0.346065	0.418813	0.382439	0.051441	0.166103	0.172458	0.169281	0.00449348
Day	FoxO1		Average	Stdev	NFAT		Average	Stdev
0	1	1	1	1	1	1	1	0
1	2.19282	2.22275	2.20778	2.20778	2.50152	2.45629	2.4789	0.0319822
3	1.55833	1.40547	1.4819	1.4819	1.6028	1.82894	1.71587	0.159899
5	1.11516	1.03734	1.07625	1.07625	0.724233	0.838428	0.781331	0.0807482
7	1.32175	1.27762	1.29968	1.29968	0.252643	0.29294	0.272792	0.0284946
9	1.11316	1.22243	1.1678	1.1678	0.201339	0.221696	0.211517	0.0143951
11	0.935284	0.992951	0.964118	0.964118	0.0946636	0.10106	0.0978618	0.00452302
13	0.841107	0.927743	0.884425	0.884425	0.0837179	0.093965	0.0888415	0.00724578
15	0.724655	0.796768	0.760711	0.760711	0.0853834	0.0990071	0.0921953	0.00963347
17	0.689968	0.746766	0.718367	0.718367	0.099447	0.125842	0.112645	0.0186644
