# Supplementary material for: Analysis of Transcription Factor Network Underlying 3T3-L1 Adipocyte Differentiation
Source: PLoS One. 2014 Jul 30;9(7):e100177. doi: 10.1371/journal.pone.0100177 (PMC4116336; doi:10.1371/journal.pone.0100177)
Supplement: Dataset S2 — Effect of parameter perturbations on calculated model species. The perturbed parameters refer to the besting fitting mass action model (MA31), with the parameters indicated by their numbers (in rows). Each block of columns describes the effect of a 15% increase or decrease on the change on a particular model species, as calculated by equation (9). The mean change in model species, standard deviation, and the CIs are shown in the corresponding columns. The t-test column shows the results of a one-sample t-test performed on the sum of changes in the model species. A value of 1 in the t-test column indicates that the sum of changes in the model species resulting from the parameter perturbation was significantly different from zero (p<0.05). See Methods for additional details. (XLSX) [file pone.0100177.s010.xlsx]

## Sheet: Sheet1
0.15
CREB							C/EBP							PPAR							SREBP							Ligand
Parameter	CI 2.5%	CI 97.5%	Mean	Stdev	ttest		Parameter	CI 2.5%	CI 97.5%	Mean	Stdev	ttest		Parameter	CI 2.5%	CI 97.5%	Mean	Stdev	ttest		Parameter	CI 2.5%	CI 97.5%	Mean	Stdev	ttest		Parameter	CI 2.5%	CI 97.5%	Mean	Stdev	ttest
1	19.5017	22.2785	20.8687	0.7132	1		1	0.0001	3.5492	1.7209	1.1652	1		1	0	4.1971	1.2346	1.381	1		1	0	1.0741	0.3166	0.3526	0		1	0	47.1	6.3	12.6	1
2	17.586	19.9743	18.7561	0.6098	1		2	0.0006	3.1434	1.5295	1.0373	1		2	0.0051	3.6424	1.0846	1.1857	1		2	0.0002	0.9239	0.2738	0.3026	1		2	0	39.9	5.3	10.7	1
3	0	0	0	0	1		3	0.0001	3.685	1.7909	1.213	1		3	0	4.3775	1.2868	1.4403	1		3	0	1.1193	0.3302	0.3678	1		3	0	49.3	6.6	13.1	1
4	0	0	0	0	1		4	4.1845	9.1466	7.0099	1.5981	1		4	0	11.4986	7.1073	4.2709	1		4	0	3.1038	1.8614	1.129	1		4	0	364.8	91.5	121.5	1
5	0	0	0	0	1		5	12.1029	15.6512	14.2777	1.1341	1		5	0	18.9472	12.1809	7.1975	1		5	0	4.864	3.0397	1.8072	1		5	0	519.1	130.2	171.9	1
6	0	0	0	0	1		6	0	4.895	3.0014	1.7959	1		6	0	25.9366	16.4754	9.7574	1		6	0	6.7248	4.1624	2.4804	1		6	0	728.6	183.1	241.9	1
7	0	0	0	0	1		7	5.6834	9.0063	7.3249	0.9997	1		7	0	9.5633	5.7232	3.461	1		7	0	2.3623	1.351	0.8291	1		7	0	227.2	56.5	75.5	1
8	0	0.0003	0	0.0001	1		8	6.0904	21.7562	10.9716	5.2623	1		8	37.7299	126.746	63.5457	31.9062	1		8	8.7099	48.0918	19.4378	14.5133	1		8	16.6	1549.6	464.1	489.2	1
9	0	0.0001	0	0	1		9	1.6426	3.7504	2.6079	0.6656	1		9	9.3037	21.0325	14.5879	3.7625	1		9	6.2251	9.0548	7.586	0.8163	1		9	7.9	1047	281.7	342	1
10	0	0.0003	0	0.0001	1		10	3.1022	21.3607	8.1997	6.5104	1		10	19.0328	125.143	48.8003	39.0687	1		10	15.3052	53.8306	25.414	14.466	1		10	29.9	2318.7	673.3	735.5	1
11	0	0.0003	0	0.0001	1		11	4.559	82.7128	21.5994	26.5553	1		11	27.4463	559.464	139.659	179.44	1		11	6.4472	201.284	46.7751	66.9962	1		11	42.7	3567	1206.1	1144.4	1
12	0	0.0002	0	0.0001	1		12	0.477	2.6988	1.6653	0.6957	1		12	2.5816	13.4312	8.626	3.3398	1		12	1.0044	3.6291	2.4753	0.8197	1		12	11.1	966.3	266.1	310.4	1
13	0	0.0004	0	0.0001	1		13	1.9594	67.2528	15.5947	22.2667	1		13	12.8165	459.554	103.899	151.266	1		13	11.2409	202.46	50.4491	65.7683	1		13	21.7	2119.9	715.7	675.3	1
-0.15
CREB							C/EBP							PPAR							SREBP							Ligand
Parameter	CI 2.5%	CI 97.5%	Mean	Stdev	ttest		Parameter	CI 2.5%	CI 97.5%	Mean	Stdev	ttest		Parameter	CI 2.5%	CI 97.5%	Mean	Stdev	ttest		Parameter	CI 2.5%	CI 97.5%	Mean	Stdev	ttest		Parameter	CI 2.5%	CI 97.5%	Mean	Stdev	ttest
1	19.5017	22.2785	20.8687	0.7132	1		1	0.0001	3.5492	1.7209	1.1652	1		1	0	4.1971	1.2344	1.3811	1		1	0	1.0741	0.3166	0.3526	0		1	0	47.1	6.3	12.6	1
2	23.6969	26.9134	25.2757	0.8247	1		2	0.0002	4.2253	2.0545	1.3939	1		2	0	4.8459	1.4307	1.5884	1		2	0	1.2241	0.3625	0.402	1		2	0	52.6	7	14.1	1
3	0	0	0	0	0		3	0.0001	3.685	1.7909	1.213	1		3	0	4.3775	1.2865	1.4405	1		3	0	1.1193	0.3302	0.3678	1		3	0	49.3	6.6	13.1	1
4	0	0	0	0	1		4	4.1845	9.1466	7.0099	1.5981	1		4	0	11.4986	7.1071	4.2709	1		4	0	3.1038	1.8614	1.129	1		4	0	364.8	91.5	121.5	1
5	0	0	0	0	1		5	16.0014	21.9602	19.6737	1.9704	1		5	0	25.9529	16.5935	9.8174	1		5	0	6.612	4.096	2.4396	1		5	0	690.2	173.1	228.9	1
6	0	0	0	0	1		6	0	4.5521	2.8256	1.6852	1		6	0	24.119	15.443	9.1279	1		6	0	6.2833	3.9194	2.33	1		6	0	688.5	172.9	228.2	1
7	0	0	0	0	1		7	5.6834	8.3971	6.992	0.7999	1		7	0	8.9645	5.4306	3.2706	1		7	0	2.2181	1.287	0.7862	1		7	0	216.6	53.8	71.8	1
8	0	0.0004	0.0001	0.0001	1		8	8.4432	108.863	30.2719	32.2897	1		8	53.5063	746.789	195.501	224.095	1		8	12.0553	266.82	63.7206	84.16	1		8	22.4	2896.4	955.2	914.1	1
9	0	0.0001	0	0	1		9	1.6426	3.7504	2.6079	0.6656	1		9	9.3037	21.0331	14.588	3.7627	1		9	6.2251	9.0548	7.586	0.8163	1		9	7.9	1047	281.7	342	1
10	0	0.0004	0	0.0001	1		10	4.0557	86.7262	21.6847	28.0133	1		10	25.3277	597.091	143.528	192.068	1		10	21.4288	263.314	70.7777	82.8326	1		10	40.8	3473.6	1163.8	1092.6	1
11	0	0.0003	0	0.0001	1		11	4.2632	23.5738	9.915	6.8214	1		11	25.414	136.558	57.9651	40.7466	1		11	6.0377	51.887	18.3105	17.3115	1		11	38	3009.1	857.1	958.6	1
12	0	0.0003	0	0.0001	1		12	0.6292	3.1342	2.0026	0.7704	1		12	3.4132	15.7286	10.4781	3.7194	1		12	1.3272	4.2071	2.9933	0.9037	1		12	14.6	1112.2	308.9	355.8	1
13	0	0.0003	0	0.0001	1		13	1.8718	20.5379	6.7853	6.7875	1		13	12.1186	121.047	41.0183	40.7605	1		13	10.2964	52.0371	21.1911	15.7668	1		13	20.2	1616.1	487.5	506.7	1
