# Supplementary material for: Analysis of Transcription Factor Network Underlying 3T3-L1 Adipocyte Differentiation
Source: PLoS One. 2014 Jul 30;9(7):e100177. doi: 10.1371/journal.pone.0100177 (PMC4116336; doi:10.1371/journal.pone.0100177)
Supplement: Dataset S3 — Fraction of calculated model species values that lie outside of the 95% CI bounds of the unperturbed baseline case after the indicated parameter has been perturbed. The perturbed parameters refer to the besting fitting mass action model (MA31), with the parameters indicated by their numbers (in rows). Each block of columns describes the results of a different level of perturbation (ranging from +/−25 to +/−75%). Each column in the block describes the results for a different model species, as identified by the heading. For a given time point in the numerically integrated time profile, whether a perturbed species value lies outside of the CI bounds was determined based on the mean of the bootstrap values. Each calculated model species profile comprised 88 discrete, equally spaced integration time steps. (XLSX) [file pone.0100177.s011.xlsx]

## Sheet: Sheet1
-0.25								0.25
Parameter	CREB	C/EBP	PPAR	SREBP	Ligand			Parameter	CREB	C/EBP	PPAR	SREBP	Ligand		NOTE
1	0.2841	0.0114	0.0114	0.0114	0.0114			1	0.2727	0.0114	0.0114	0.0114	0.0114		Number reported is the fraction of points
2	0.9545	0.1364	0.0114	0.0114	0.0114			2	0.9432	0.0114	0.0114	0.0114	0.0114		that lie outside the 95% CI of the base case
3	0.0114	0.0114	0.0114	0.0114	0.0114			3	0.0114	0.0114	0.0114	0.0114	0.0114		due to parameter perturbations. The mean
4	0.0114	0.5795	0.0114	0.0114	0.0114			4	0.0114	0.5	0.0341	0.0114	0.0114		value of activity from the bootstraps was used
5	0.0114	0.9318	0.7841	0.0568	0.0114			5	0.0114	0.9318	0.7727	0.0341	0.0114		to find if the point is inside/outside the baseline CI
6	0.0114	0.6023	0.8295	0.3295	0.0114			6	0.0114	0.5909	0.8182	0.0795	0.0114
7	0.0114	0.7045	0.3636	0.0114	0.0114			7	0.0114	0.6818	0.3636	0.0114	0.0114
8	0.0114	0.7727	0.9773	0.875	0.0227			8	0.0114	0.7045	0.8864	0.7386	0.0114
9	0.0114	0.6023	0.7955	0.75	0.0114			9	0.0114	0.5909	0.7614	0.3409	0.0114
10	0.0114	0.6932	0.8523	0.9545	0.0114			10	0.0114	0.6591	0.8295	0.8295	0.0114
11	0.0114	0.6932	0.8523	0.7386	0.0114			11	0.0114	0.7045	0.8636	0.8182	0.0114
12	0.0114	0.2841	0.6705	0.2273	0.0114			12	0.0114	0.1705	0.2386	0.0341	0.0114
13	0.0114	0.6364	0.8068	0.75	0.0114			13	0.0114	0.6591	0.8295	0.8636	0.0114
-0.5								0.5
Parameter	CREB	C/EBP	PPAR	SREBP	Ligand			Parameter	CREB	C/EBP	PPAR	SREBP	Ligand
1	0.4432	0.1705	0.0114	0.0114	0.0114			1	0.3636	0.1023	0.0114	0.0114	0.0114
2	0.9886	0.6023	0.0114	0.0114	0.0114			2	0.9773	0.0114	0.0114	0.0114	0.0114
3	0.0114	0.1932	0.0114	0.0114	0.0114			3	0.0114	0.1364	0.0114	0.0114	0.0114
4	0.0114	0.75	0.8636	0.1932	0.0114			4	0.0114	0.7727	0.8523	0.0795	0.0114
5	0.0114	0.9773	0.8523	0.7273	0.0114			5	0.0114	0.9773	0.8295	0.6932	0.0114
6	0.0114	0.6818	0.9318	0.7159	0.0114			6	0.0114	0.6705	0.9773	0.7386	0.0114
7	0.0114	0.8068	0.6136	0.1136	0.0114			7	0.0114	0.8068	0.6591	0.0114	0.0114
8	0.0114	0.875	1	0.9545	0.5568			8	0.0114	0.75	0.9886	0.7841	0.0114
9	0.0114	0.6591	0.8295	0.9318	0.0114			9	0.0114	0.6477	0.8409	0.9886	0.0114
10	0.0114	0.7841	0.8977	1	0.4773			10	0.0114	0.6932	0.8523	0.9318	0.0114
11	0.0114	0.7386	0.9205	0.7841	0.0114			11	0.0114	0.7955	0.9659	0.9091	0.3864
12	0.0114	0.6818	0.8636	0.7159	0.0114			12	0.0114	0.3864	0.7045	0.125	0.0114
13	0.0114	0.6818	0.8409	0.8523	0.0114			13	0.0114	0.7273	0.8636	0.9432	0.3068
-0.75								0.75
Parameter	CREB	C/EBP	PPAR	SREBP	Ligand			Parameter	CREB	C/EBP	PPAR	SREBP	Ligand
1	0.6932	0.4545	0.0114	0.0114	0.0114			1	0.4545 0	.4545 0	.0114 0	.0114 0	0.0114
2	0.9886	0.875	0.6932	0.0114	0.0114			2	0.9886	0.2159	0.0114	0.0114	0.0114
3	0.0114	0.4659	0.0114	0.0114	0.0114			3	0.0114	0.4545	0.0114	0.0114	0.0114
4	0.0114	1	0.9205	0.6477	0.0114			4	0.0114	1	0.9091	0.1705	0.0114
5	0.0114	1	0.875	0.7727	0.0114			5	0.0114	1	0.8523	0.7045	0.0114
6	0.0114	0.7386	0.9886	0.7386	0.0114			6	0.0114	0.7273	1	0.8295	0.0114
7	0.0114	0.8636	0.6932	0.4318	0.0114			7	0.0114	0.8636	0.6932	0.1818	0.0114
8	0.0114	0.9318	1	0.9773	0.7841			8	0.0114	0.7955	0.9886	0.8182	0.0114
9	0.0114	0.7045	0.8523	0.9659	0.0114			9	0.0114	0.6818	0.8523	1	0.0114
10	0.0114	0.8295	0.9432	1	0.6477			10	0.0114	0.7159	0.8636	0.9659	0.0114
11	0.0114	0.7841	0.9886	0.8182	0.0114			11	0.0114	0.8409	0.9886	0.9432	0.5795
12	0.0114	0.7386	0.9318	0.75	0.0114			12	0.0114	0.4886	0.75	0.2273	0.0114
13	0.0114	0.6932	0.8523	0.9091	0.0114			13	0.0114	0.7727	0.875	0.9659	0.5
