# Supplementary material for: Analysis of Transcription Factor Network Underlying 3T3-L1 Adipocyte Differentiation
Source: PLoS One. 2014 Jul 30;9(7):e100177. doi: 10.1371/journal.pone.0100177 (PMC4116336; doi:10.1371/journal.pone.0100177)
Supplement: Dataset S4 — Fold change (RLU/h/RFU) in the activation CREB, C/EBP and PPARγ upon addition of 10 µM of forskolin or 0.1% DMSO at day 0 for 48 h. RLU/h/RFU values were determined by normalizing the RLU/h/RFU at each time point to the corresponding value at the start of differentiation (i.e., day 0). Data are from two independent experiments and represent mean ± SD. *: p<0.05. (XLSX) [file pone.0100177.s012.xlsx]

## Sheet: S4
Fold of RLU/h/RFU
CREB
Day	Forskolin		Average	Stdev	DMSO		Average	Stdev
0	1.00041	1.00012	1.00027	0.000207926	0.999988	1.0006	1.00029	0.000432187
1	12.3674	12.8253	12.5963	0.323726	7.72647	7.00582	7.36614	0.509577
3	3.66487	3.61849	3.64168	0.0327968	2.2632	1.81961	2.0414	0.31367
5	1.22517	1.35788	1.29152	0.0938411	1.27044	1.22625	1.24834	0.0312412
7	1.22414	1.33519	1.27967	0.0785198	1.2802	1.78581	1.533	0.357522
9	0.640432	0.73817	0.689301	0.0691108	0.815175	0.844887	0.830031	0.0210094
11	0.451275	0.513878	0.482576	0.0442668	0.578568	0.679588	0.629078	0.0714314
13	0.373976	0.384719	0.379347	0.00759676	0.420609	0.465707	0.443158	0.031889
15	0.326294	0.387546	0.35692	0.043312	0.33463	0.379793	0.357211	0.031935
17	0.358236	0.359578	0.358907	0.000948803	0.30397	0.37817	0.34107	0.0524677
PPARγ
Day	Forskolin		Average	Stdev	DMSO		Average	Stdev
0	1.00099	1	1.00049	0.000698571	1	1	1	0
1	3.50296	3.17069	3.33683	0.234947	2.39606	2.02698	2.21152	0.260978
3	2.62643	2.57732	2.60187	0.0347314	2.0773	1.52085	1.79908	0.39347
5	2.10597	2.06394	2.08495	0.0297128	1.97508	1.5855	1.78029	0.275479
7	2.39714	2.86176	2.62945	0.328534	2.66213	2.35502	2.50858	0.217159
9	1.58113	1.40285	1.49199	0.126062	1.98415	1.86108	1.92261	0.0870208
11	1.11535	1.18409	1.14972	0.0486051	1.80704	1.72451	1.76577	0.0583516
13	0.82298	0.865764	0.844372	0.0302526	1.2741	1.4083	1.3412	0.0948914
15	0.690166	0.792519	0.741342	0.0723746	0.991949	1.15966	1.07581	0.118591
17	0.705476	0.830951	0.768214	0.0887242	0.885613	1.10059	0.993102	0.152011
C/EBP
Day	Forskolin		Average	Stdev	DMSO		Average	Stdev
0	1	1	1	0	1	1	1	0
1	3.35132	4.2233	3.78731	0.616585	3.22088	2.76088	2.99088	0.325275
3	1.86492	1.73482	1.79987	0.0919904	1.56653	1.15047	1.3585	0.294197
5	1.27866	1.31137	1.29501	0.0231248	0.956162	1.05258	1.00437	0.0681802
7	1.41885	1.891	1.65492	0.333861	1.30732	1.44482	1.37607	0.0972241
9	0.736354	0.854501	0.795428	0.0835427	1.03193	1.24033	1.13613	0.147365
11	0.547959	0.75995	0.653955	0.1499	0.812821	0.911869	0.862345	0.0700376
13	0.778441	0.797301	0.787871	0.0133362	0.851003	0.885361	0.868182	0.0242944
15	0.924435	1.04777	0.9861	0.0872078	0.802634	0.904934	0.853784	0.0723372
17	0.990238	1.02959	1.00991	0.0278259	0.842507	1.08561	0.964061	0.171903
